# Supplementary material for: Intrinsic Performances of Reverse Osmosis and Nanofiltration Membranes for the Recovery and Concentration of Multicomponent Mixtures of Volatile Fatty Acids: A Semi-Pilot Study
Source: Membranes (Basel). 2025 Jul 23;15(8):221. doi: 10.3390/membranes15080221 (PMC12388675; doi:10.3390/membranes15080221)
Supplement: Supplementary file 1 [file membranes-15-00221-s001.zip]

Archive with 1 entries (1 files):
- membranes-3751951-supplementary.pdf
